# Supplementary material for: Genetic Association Study and Machine Learning to Investigate Differences in Platelet Reactivity in Patients with Acute Ischemic Stroke Treated with Aspirin
Source: Biomedicines. 2022 Oct 13;10(10):2564. doi: 10.3390/biomedicines10102564 (PMC9599820; doi:10.3390/biomedicines10102564)
Supplement: Supplementary file 1 [file biomedicines-10-02564-s001.zip]

Archive with 7 entries (7 files):
- Figure S1_The pathway of TXA2 production and the point of aspirin action.pdf
- Figure S2_The biochip scheme and an example of analysis.pdf
- Model S1.cbm
- Table S1_Sequences of primers.xlsx
- Table S2_Sequences of allele-specific oligonucleotide probes.xlsx
- Table S3_Distribution of genetic markers in AS- and AR-groups.xlsx
- Table S4_AA- and ADP-induced aggregation based on genotypes.xlsx
