# Supplementary material for: Genetic Association Study and Machine Learning to Investigate Differences in Platelet Reactivity in Patients with Acute Ischemic Stroke Treated with Aspirin
Source: Biomedicines. 2022 Oct 13;10(10):2564. doi: 10.3390/biomedicines10102564 (PMC9599820; doi:10.3390/biomedicines10102564)
Supplement: Supplementary file 1 [file biomedicines-10-02564-s001.zip › Table S1_Sequences of primers.xlsx]

## Sheet: Лист1
Name	Sequence
rs5918_F	GTGGGGAAGTCCCTTCTGCTG
rs5918_R	tcattggatctcattaATTAGAGTTCCTGGTGGACAAGAG
rs2243093_F	tcattggatctcattaCTCAAGGCTCCCTTGCCCA
rs2243093_R	GATGGGGTGGGGGTGTAAGG
rs6065_F	TGAAGACCCTGCCCCCAG
rs6065_R	tcattggatctcattaGCGGGGAGCTCAGTCAAGT
rs1131882_F	GGACTTCTCTTTGGGCTCCTGT
rs1131882_R	tcattggatctcattaGGGCACAGTTATCCTTCAGCAG
rs4523_F	AGGCGGGTTTCGCAGCA
rs4523_R	tcattggatctcattaCCAGGCTGACAGCTCTCCC
rs1126643_F	GCGCGGCGGAACAGG
rs1126643_R	tcattggatctcattaCTCATCTACTTGCGCGTGGC
rs1062535_F	GGTGGGGACCTCACAAACAC
rs1062535_R	tcattggatctcattaACATTGGCCTATTAGCACCAAAACT
rs1051931_F	ATTCAGCAGCTTCTGGTGGG
rs1051931_R	tcattggatctcattaCACAGCTTTCAACATTGAACCA
rs7756935_F	TGAAGCTTTGTTGCTAAGATCAAT
rs7756935_R	tcattggatctcattaTGACTTCACTTTTGCAACTGGC
rs2071746_F	AAGAGTTCCTACCCCAGCCT
rs2071746_R	tcattggatctcattaAAACACCAGAATATGCCTACAGA
rs10306114_F	GTGTCCCAGGAGCCCATCC
rs10306114_R	tcattggatctcattaATGTTGGCCTCCTTTGCTGC
rs1330344_F	GGGAGCTGGAGACAGCAGAG
rs1330344_R	tcattggatctcattaTCCAGAAAGCTGGGAGGCAG
rs20417_F	GCCTTCCGATAACTGAGCACC
rs20417_R	tcattggatctcattaCCATCCCAGAGGGTGGTTGT
rs689466_F	GAGGCCTAGCGGCTTGTTTA
rs689466_R	tcattggatctcattaAAGAAACACTTGTGTGGCCCTG
rs4311994_F	TCTCCGTACCTTCACCCCCT
rs4311994_R	tcattggatctcattaACAGGGTAACTGCTTAGGACCA
rs10120688_F	TGAGGAATTAATTAGATGGAAGGGA
rs10120688_R	tcattggatctcattaTCCTCCCTGAGCACTACCC
rs1045642_F	GGGCTAACATGGTAGATTTGAGCCA
rs1045642_R	tcattggatctcattaGAGCACCAAGGCTCGGAAGTGA
rs12041331_F	TTGCCACATAGATTAGAGGCAGG
rs12041331_R	tcattggatctcattaGTGACTCTGGAGTAAGCAGGGGTTC
