# Supplementary material for: Genetic Association Study and Machine Learning to Investigate Differences in Platelet Reactivity in Patients with Acute Ischemic Stroke Treated with Aspirin
Source: Biomedicines. 2022 Oct 13;10(10):2564. doi: 10.3390/biomedicines10102564 (PMC9599820; doi:10.3390/biomedicines10102564)
Supplement: Supplementary file 1 [file biomedicines-10-02564-s001.zip › Table S2_Sequences of allele-specific oligonucleotide probes.xlsx]

## Sheet: Лист1
ID	Name	Sequence
1_w	rs5918_T	CTGCCTCTGGGCTCAC − NH2
1_m	rs5918_C	CCTGCCTCCGGGCTCA − NH2
2_w	rs2243093_T	CATGAGGACCTGTGGG − NH2
2_m	rs2243093_C	CATGAGGGCCTGTGGG − NH2
3_w	rs6065_C	CTCCTGACGCCCACA − NH2
3_m	rs6065_T	CTCCTGATGCCCACA − NH2
4_w	rs1131882_C	TCTGGGCGATGAAGAC − NH2
4_m	rs1131882_T	GTCTGGGCAATGAAGAC − NH2
5_w	rs4523_C	AACAGGATATACACCCAG − NH2
5_m	rs4523_T	AACAGGATGTACACCCAG − NH2
6_w	rs1126643_C	AAACACATTCGGAGCAAT − NH2
6_m	rs1126643_T	AAACACATTTGGAGCAATT − NH2
7_w	rs1062535_G	GAAGTGCTACGAAAGTAATG − NH2
7_m	rs1062535_A	GAAGTGCTACAAAAGTAATG − NH2
8_w	rs1051931_C	ATCAATAGCTACATTTGAATC − NH2
8_m	rs1051931_T	ATCAATAGCTGCATTTGAAT − NH2
9_w	rs7756935_A	CTAGCTCTACCCCCAAAA − NH2
9_m	rs7756935_C	CTAGCTCTAACCCCAAAAA − NH2
10_w	rs2071746_A	ACCAGGCTATTGCTCTG − NH2
10_m	rs2071746_T	ACCAGGCTTTTGCTCTG − NH2
11_w	rs10306114_A	CATGCTGGACACTGCA − NH2
11_m	rs10306114_G	ATGCTGGGCACTGCA − NH2
12_w	rs1330344_T	CTTCCCATCAGTGCCA − NH2
12_m	rs1330344_C	TCTTCCCATTAGTGCCA − NH2
13_w	rs20417_G	CCTTTCCCGCCTCTCT − NH2
13_m	rs20417_C	CCTTTCCCCCCTCTCT − NH2
14_w	rs689466_T	TTTTGACAGTTGGAATTTC − NH2
14_m	rs689466_C	TTTTGACAGCTGGAATTTC − NH2
15_w	rs4311994_C	TCCTGGCCGGCCA − NH2
15_m	rs4311994_T	ATCCTGGCTGGCCA − NH2
16_w	rs10120688_G	ATAAAGGACGGCTAAGTTTA − NH2
16_m	rs10120688_A	ATAAAGGACAGCTAAGTTTA − NH2
17_w	rs1045642_T	AAGAGATCGTGAGGGC − NH2
17_m	rs1045642_C	AAGAGATTGTGAGGGCA − NH2
18_w	rs12041331_G	TCACTTCCGTCACCCT − NH2
18_m	rs12041331_A	TCACTTCCATCACCCTT − NH2
