# Supplementary material for: Genetic Association Study and Machine Learning to Investigate Differences in Platelet Reactivity in Patients with Acute Ischemic Stroke Treated with Aspirin
Source: Biomedicines. 2022 Oct 13;10(10):2564. doi: 10.3390/biomedicines10102564 (PMC9599820; doi:10.3390/biomedicines10102564)
Supplement: Supplementary file 1 [file biomedicines-10-02564-s001.zip › Table S3_Distribution of genetic markers in AS- and AR-groups.xlsx]

## Sheet: RS_O
	Model	Genotype	AS group	AR group	OR (95% CI)	P-value	AIC	BIC
ITGB3_rs5918	Codominant	T/T	164 (68%)	148 (67.3%)	1	0.97	629.9	654.7
		T/C	68 (28.2%)	63 (28.6%)	1.04 (0.68-1.58)
		C/C	9 (3.7%)	9 (4.1%)	0.94 (0.35-2.52)
	Dominant	T/T	164 (68%)	148 (67.3%)	1	0.89	627.9	648.6
		T/C-C/C	77 (31.9%)	72 (32.7%)	1.03 (0.69-1.53)
	Recessive	T/T-T/C	232 (96.3%)	211 (95.9%)	1	0.89	627.9	648.6
		C/C	9 (3.7%)	9 (4.1%)	0.93 (0.35-2.47)
	Log-additive	---	---	---	1.01 (0.72-1.42)	0.95	627.9	648.6
GPIba_rs6065	Codominant	T/T	167 (69.3%)	154 (70%)	1	0.95	629.8	654.6
		T/C	68 (28.2%)	61 (27.7%)	1.04 (0.68-1.58)
		C/C	6 (2.5%)	5 (2.3%)	0.86 (0.25-2.97)
	Dominant	T/T	167 (69.3%)	154 (70%)	1	0.92	627.9	648.6
		T/C-C/C	74 (30.7%)	66 (30%)	1.02 (0.68-1.54)
	Recessive	T/T-T/C	235 (97.5%)	215 (97.7%)	1	0.8	627.9	648.5
		C/C	6 (2.5%)	5 (2.3%)	0.85 (0.25-2.93)
	Log-additive	---	---	---	1.00 (0.70-1.44)	0.98	627.9	648.6
GPIba_rs6065	Codominant	C/C	211 (87.5%)	182 (82.7%)	1	0.36	627.9	652.7
		C/T	29 (12%)	37 (16.8%)	1.48 (0.86-2.54)
		T/T	1 (0.4%)	1 (0.4%)	1.18 (0.07-19.02)
	Dominant	C/C	211 (87.5%)	182 (82.7%)	1	0.16	625.9	646.6
		C/T-T/T	30 (12.4%)	38 (17.3%)	1.47 (0.86-2.50)
	Recessive	C/C-C/T	240 (99.6%)	219 (99.5%)	1	0.93	627.9	648.6
		T/T	1 (0.4%)	1 (0.4%)	1.12 (0.07-18.12)
	Log-additive	---	---	---	1.42 (0.86-2.37)	0.17	626.1	646.7
TBXA2R_rs1131882	Codominant	C/C	162 (67.2%)	164 (74.5%)	1	0.23	626.9	651.7
		C/T	72 (29.9%)	50 (22.7%)	0.69 (0.45-1.06)
		T/T	7 (2.9%)	6 (2.7%)	1.04 (0.33-3.29)
	Dominant	C/C	162 (67.2%)	164 (74.5%)	1	0.11	625.4	646.1
		C/T-T/T	79 (32.8%)	56 (25.4%)	0.72 (0.47-1.08)
	Recessive	C/C-C/T	234 (97.1%)	214 (97.3%)	1	0.81	627.9	648.5
		T/T	7 (2.9%)	6 (2.7%)	1.15 (0.37-3.61)
	Log-additive	---	---	---	0.79 (0.55-1.13)	0.19	626.2	646.9
TBXA2R_rs4523	Codominant	C/C	92 (38.2%)	91 (41.4%)	1	0.74	629.3	654.1
		C/T	114 (47.3%)	99 (45%)	0.85 (0.57-1.28)
		T/T	35 (14.5%)	30 (13.6%)	0.88 (0.49-1.58)
	Dominant	C/C	92 (38.2%)	91 (41.4%)	1	0.44	627.3	648
		C/T-T/T	149 (61.8%)	129 (58.6%)	0.86 (0.59-1.26)
	Recessive	C/C-C/T	206 (85.5%)	190 (86.4%)	1	0.89	627.9	648.6
		T/T	35 (14.5%)	30 (13.6%)	0.96 (0.56-1.65)
	Log-additive	---	---	---	0.92 (0.70-1.20)	0.53	627.5	648.2
ITGA2_rs1062535	Codominant	G/G	87 (36.1%)	84 (38.2%)	1	0.36	627.9	652.7
		G/A	114 (47.3%)	109 (49.5%)	1.01 (0.67-1.52)
		A/A	40 (16.6%)	27 (12.3%)	0.68 (0.38-1.23)
	Dominant	G/G	87 (36.1%)	84 (38.2%)	1	0.7	627.8	648.4
		G/A-A/A	154 (63.9%)	136 (61.8%)	0.93 (0.63-1.37)
	Recessive	G/G-G/A	201 (83.4%)	193 (87.7%)	1	0.15	625.9	646.5
		A/A	40 (16.6%)	27 (12.3%)	0.68 (0.39-1.16)
	Log-additive	---	---	---	0.87 (0.66-1.14)	0.31	626.9	647.6
PLA2G7_rs1051931	Codominant	C/C	160 (66.4%)	150 (68.2%)	1	0.84	629.6	654.4
		T/C	75 (31.1%)	64 (29.1%)	0.90 (0.60-1.36)
		T/T	6 (2.5%)	6 (2.7%)	1.16 (0.35-3.83)
	Dominant	C/C	160 (66.4%)	150 (68.2%)	1	0.67	627.7	648.4
		T/C-T/T	81 (33.6%)	70 (31.8%)	0.92 (0.61-1.37)
	Recessive	C/C-T/C	235 (97.5%)	214 (97.3%)	1	0.76	627.8	648.5
		T/T	6 (2.5%)	6 (2.7%)	1.20 (0.37-3.93)
	Log-additive	---	---	---	0.95 (0.67-1.35)	0.77	627.8	648.5
HMOX1_rs2071746	Codominant	A/A	74 (30.7%)	57 (25.9%)	1	0.32	627.7	652.5
		A/T	120 (49.8%)	115 (52.3%)	1.37 (0.88-2.13)
		T/T	47 (19.5%)	48 (21.8%)	1.40 (0.81-2.42)
	Dominant	A/A	74 (30.7%)	57 (25.9%)	1	0.13	625.7	646.3
		A/T-T/T	167 (69.3%)	163 (74.1%)	1.38 (0.90-2.09)
	Recessive	A/A-A/T	194 (80.5%)	172 (78.2%)	1	0.57	627.6	648.3
		T/T	47 (19.5%)	48 (21.8%)	1.14 (0.72-1.82)
	Log-additive	---	---	---	1.20 (0.91-1.57)	0.19	626.2	646.9
PTGS1_rs10306114	Codominant	A/A	213 (88.4%)	195 (88.6%)	1	0.44	628.3	653.1
		A/G	28 (11.6%)	24 (10.9%)	0.89 (0.49-1.60)
		G/G	0 (0%)	1 (0.4%)	NA (0.00-NA)
	Dominant	A/A	213 (88.4%)	195 (88.6%)	1	0.79	627.8	648.5
		A/G-G/G	28 (11.6%)	25 (11.4%)	0.92 (0.52-1.66)
	Recessive	A/A-A/G	241 (100%)	219 (99.5%)	1	0.23	626.5	647.1
		G/G	0 (0%)	1 (0.4%)	NA (0.00-NA)
	Log-additive	---	---	---	0.97 (0.55-1.71)	0.92	627.9	648.6
PTGS1_rs1330344	Codominant	T/T	148 (61.4%)	119 (54.1%)	1	0.044	623.7	648.5
		C/T	85 (35.3%)	84 (38.2%)	1.19 (0.80-1.77)
		C/C	8 (3.3%)	17 (7.7%)	2.95 (1.21-7.19)
	Dominant	T/T	148 (61.4%)	119 (54.1%)	1	0.14	625.7	646.4
		C/T-C/C	93 (38.6%)	101 (45.9%)	1.33 (0.91-1.95)
	Recessive	T/T-C/T	233 (96.7%)	203 (92.3%)	1	0.019	622.4	643.1
		C/C	8 (3.3%)	17 (7.7%)	2.75 (1.14-6.63)
	Log-additive	---	---	---	1.40 (1.02-1.92)	0.035	623.5	644.1
PTGS2_rs20417	Codominant	G/G	166 (68.9%)	150 (68.2%)	1	0.95	629.8	654.6
		G/C	67 (27.8%)	62 (28.2%)	1.03 (0.68-1.56)
		C/C	8 (3.3%)	8 (3.6%)	1.18 (0.42-3.30)
	Dominant	G/G	166 (68.9%)	150 (68.2%)	1	0.84	627.9	648.5
		G/C-C/C	75 (31.1%)	70 (31.8%)	1.04 (0.70-1.56)
	Recessive	G/G-G/C	233 (96.7%)	212 (96.4%)	1	0.76	627.8	648.5
		C/C	8 (3.3%)	8 (3.6%)	1.17 (0.42-3.26)
	Log-additive	---	---	---	1.05 (0.74-1.48)	0.78	627.8	648.5
PTGS2_rs689466	Codominant	T/T	176 (73%)	163 (74.1%)	1	0.77	629.4	654.2
		T/C	58 (24.1%)	54 (24.6%)	0.99 (0.64-1.53)
		C/C	7 (2.9%)	3 (1.4%)	0.61 (0.15-2.44)
	Dominant	T/T	176 (73%)	163 (74.1%)	1	0.81	627.9	648.5
		T/C-C/C	65 (27%)	57 (25.9%)	0.95 (0.62-1.45)
	Recessive	T/T-T/C	234 (97.1%)	217 (98.6%)	1	0.47	627.4	648.1
		C/C	7 (2.9%)	3 (1.4%)	0.61 (0.15-2.44)
	Log-additive	---	---	---	0.92 (0.63-1.35)	0.68	627.7	648.4
ADRA2A_rs4311994	Codominant	C/C	188 (78%)	174 (79.1%)	1	0.24	627	651.8
		C/T	51 (21.2%)	41 (18.6%)	0.86 (0.53-1.37)
		T/T	2 (0.8%)	5 (2.3%)	3.63 (0.64-20.66)
	Dominant	C/C	188 (78%)	174 (79.1%)	1	0.8	627.9	648.5
		C/T-T/T	53 (22%)	46 (20.9%)	0.94 (0.60-1.49)
	Recessive	C/C-C/T	239 (99.2%)	215 (97.7%)	1	0.12	625.4	646.1
		T/T	2 (0.8%)	5 (2.3%)	3.73 (0.66-21.16)
	Log-additive	---	---	---	1.04 (0.69-1.57)	0.86	627.9	648.6
9p21.3_rs10120688	Codominant	G/G	65 (27%)	68 (30.9%)	1	0.79	629.4	654.2
		G/A	131 (54.4%)	115 (52.3%)	0.88 (0.57-1.36)
		A/A	45 (18.7%)	37 (16.8%)	0.84 (0.48-1.48)
	Dominant	G/G	65 (27%)	68 (30.9%)	1	0.5	627.5	648.1
		G/A-A/A	176 (73%)	152 (69.1%)	0.87 (0.57-1.31)
	Recessive	G/G-G/A	196 (81.3%)	183 (83.2%)	1	0.73	627.8	648.5
		A/A	45 (18.7%)	37 (16.8%)	0.92 (0.56-1.50)
	Log-additive	---	---	---	0.91 (0.69-1.21)	0.52	627.5	648.2
ABCB1_rs1045642	Codominant	T/T	64 (26.6%)	61 (27.7%)	1	0.85	629.6	654.4
		C/T	120 (49.8%)	106 (48.2%)	0.88 (0.56-1.38)
		C/C	57 (23.6%)	53 (24.1%)	0.89 (0.52-1.51)
	Dominant	T/T	64 (26.6%)	61 (27.7%)	1	0.56	627.6	648.2
		C/T-C/C	177 (73.4%)	159 (72.3%)	0.88 (0.58-1.35)
	Recessive	T/T-C/T	184 (76.3%)	167 (75.9%)	1	0.88	627.9	648.6
		C/C	57 (23.6%)	53 (24.1%)	0.97 (0.62-1.50)
	Log-additive	---	---	---	0.94 (0.72-1.22)	0.65	627.7	648.4
PEAR1_rs12041331	Codominant	G/G	202 (83.8%)	179 (81.4%)	1	0.75	629.3	654.1
		G/A	37 (15.3%)	39 (17.7%)	1.21 (0.73-1.99)
		A/A	2 (0.8%)	2 (0.9%)	1.28 (0.17-9.43)
	Dominant	G/G	202 (83.8%)	179 (81.4%)	1	0.45	627.3	648
		G/A-A/A	39 (16.2%)	41 (18.6%)	1.21 (0.74-1.98)
	Recessive	G/G-G/A	239 (99.2%)	218 (99.1%)	1	0.83	627.9	648.5
		A/A	2 (0.8%)	2 (0.9%)	1.24 (0.17-9.11)
	Log-additive	---	---	---	1.19 (0.75-1.88)	0.45	627.3	648
