# Supplementary material for: Genetic Association Study and Machine Learning to Investigate Differences in Platelet Reactivity in Patients with Acute Ischemic Stroke Treated with Aspirin
Source: Biomedicines. 2022 Oct 13;10(10):2564. doi: 10.3390/biomedicines10102564 (PMC9599820; doi:10.3390/biomedicines10102564)
Supplement: Supplementary file 1 [file biomedicines-10-02564-s001.zip › Table S4_AA- and ADP-induced aggregation based on genotypes.xlsx]

## Sheet: AA+ADP
				AA					ADP
Genetic marker	Model	Genotype	n	Response mean (s.e.)	Difference (95% CI)	P-value	AIC	BIC	Response mean (s.e.)	Difference (95% CI)	P-value	AIC	BIC
ITGB3_rs5918	Codominant	T/T	312	27.76 (1.46)	0	0.79	4297.9	4326.9	43.05 (1.26)	0	0.28	4140.1	4169
		T/C	131	26.64 (2.25)	-1.07 (-6.26 - 4.11)				43.47 (1.75)	0.52 (-3.85 - 4.89)
		C/C	18	25.68 (5.53)	-3.75 (-15.85 - 8.34)				36.01 (4.39)	-7.98 (-18.17 - 2.21)
	Dominant	T/T	312	27.76 (1.46)	0	0.58	4296.1	4320.9	43.05 (1.26)	0	0.81	4140.6	4165.4
		T/C-C/C	149	26.52 (2.08)	-1.40 (-6.35 - 3.56)				42.57 (1.63)	-0.51 (-4.69 - 3.68)
	Recessive	T/T-T/C	443	27.43 (1.22)	0	0.57	4296.1	4320.9	43.18 (1.03)	0	0.12	4138.1	4162.9
		C/C	18	25.68 (5.53)	-3.44 (-15.43 - 8.54)				36.01 (4.39)	-8.13 (-18.23 - 1.96)
	Log-additive	---	---	---	-1.41 (-5.57 - 2.76)	0.51	4296	4320.8	---	-1.34 (-4.86 - 2.18)	0.45	4140.1	4164.9
GPIba_rs6065	Codominant	T/T	321	28.42 (1.49)	0	0.48	4296.9	4325.8	42.42 (1.22)	0	0.65	4141.8	4170.7
		T/C	129	25 (2.06)	-2.80 (-8.00 - 2.39)				44.05 (1.85)	2.07 (-2.32 - 6.46)
		C/C	11	24.2 (6.47)	-5.49 (-20.80 - 9.82)				43.34 (6.02)	-0.09 (-13.03 - 12.85)
	Dominant	T/T	321	28.42 (1.49)	0	0.24	4295	4319.8	42.42 (1.22)	0	0.38	4139.9	4164.7
		T/C-C/C	140	24.94 (1.96)	-3.01 (-8.05 - 2.03)				43.99 (1.76)	1.90 (-2.36 - 6.16)
	Recessive	T/T-T/C	450	27.44 (1.21)	0	0.55	4296	4320.8	42.88 (1.02)	0	0.92	4140.6	4165.4
		C/C	11	24.2 (6.47)	-4.70 (-19.94 - 10.54)				43.34 (6.02)	-0.67 (-13.55 - 12.21)
	Log-additive	---	---	---	-2.78 (-7.26 - 1.69)	0.22	4294.9	4319.7	---	1.44 (-2.35 - 5.23)	0.46	4140.1	4164.9
GPIba_rs6065	Codominant	C/C	393	26.57 (1.28)	0	0.26	4295.7	4324.6	42.19 (1.1)	0	0.23	4139.7	4168.6
		C/T	66	31.98 (3.34)	5.54 (-1.10 - 12.18)				46.92 (2.43)	4.80 (-0.81 - 10.41)
		T/T	2	29.51 (17.23)	2.53 (-32.66 - 37.73)				48.42 (23.32)	6.01 (-23.71 - 35.73)
	Dominant	C/C	393	26.57 (1.28)	0	0.1	4293.7	4318.5	42.19 (1.1)	0	0.087	4137.7	4162.5
		C/T-T/T	68	31.91 (3.26)	5.44 (-1.10 - 11.99)				46.96 (2.41)	4.84 (-0.69 - 10.36)
	Recessive	C/C-C/T	459	27.35 (1.2)	0	0.92	4296.4	4321.2	42.87 (1)	0	0.72	4140.5	4165.3
		T/T	2	29.51 (17.23)	1.85 (-33.40 - 37.10)				48.42 (23.32)	5.42 (-24.35 - 35.18)
	Log-additive	---	---	---	5.03 (-1.22 - 11.28)	0.12	4293.9	4318.7	---	4.59 (-0.69 - 9.87)	0.089	4137.7	4162.5
TBXA2R_rs1131882	Codominant	C/C	326	28.92 (1.45)	0	0.11	4293.9	4322.9	42.6 (1.24)	0	0.41	4140.8	4169.8
		C/T	122	23.29 (2.18)	-5.63 (-10.90 - -0.36)				43.03 (1.71)	0.38 (-4.09 - 4.84)
		T/T	13	26.53 (6.89)	0.21 (-13.87 - 14.29)				49.12 (5.91)	8.14 (-3.79 - 20.06)
	Dominant	C/C	326	28.92 (1.45)	0	0.051	4292.6	4317.4	42.6 (1.24)	0	0.61	4140.4	4165.2
		C/T-T/T	135	23.6 (2.08)	-5.07 (-10.14 - 0.01)				43.61 (1.65)	1.12 (-3.18 - 5.43)
	Recessive	C/C-C/T	448	27.39 (1.21)	0	0.81	4296.3	4321.1	42.71 (1.02)	0	0.18	4138.9	4163.7
		T/T	13	26.53 (6.89)	1.70 (-12.37 - 15.76)				49.12 (5.91)	8.04 (-3.82 - 19.89)
	Log-additive	---	---	---	-3.66 (-8.07 - 0.76)	0.11	4293.8	4318.6	---	1.65 (-2.09 - 5.38)	0.39	4139.9	4164.7
TBXA2R_rs4523	Codominant	C/C	183	29.33 (1.95)	0	0.37	4296.4	4325.3	40.37 (1.71)	0	0.07	4137.2	4166.2
		C/T	213	26.13 (1.75)	-3.50 (-8.51 - 1.51)				43.81 (1.4)	3.31 (-0.90 - 7.53)
		T/T	65	25.86 (2.92)	-3.12 (-10.30 - 4.07)				47 (2.43)	6.71 (0.67 - 12.76)
	Dominant	C/C	183	29.33 (1.95)	0	0.16	4294.4	4319.2	40.37 (1.71)	0	0.043	4136.5	4161.3
		C/T-T/T	278	26.07 (1.5)	-3.41 (-8.13 - 1.31)				44.56 (1.21)	4.11 (0.13 - 8.09)
	Recessive	C/C-C/T	396	27.61 (1.31)	0	0.71	4296.3	4321.1	42.22 (1.09)	0	0.085	4137.6	4162.4
		T/T	65	25.86 (2.92)	-1.26 (-7.94 - 5.42)				47 (2.43)	4.95 (-0.67 - 10.57)
	Log-additive	---	---	---	-2.05 (-5.41 - 1.32)	0.23	4295	4319.8	---	3.35 (0.52 - 6.18)	0.021	4135.2	4160
ITGA2_rs1062535	Codominant	G/G	171	28.53 (2.03)	0	0.75	4297.8	4326.8	44.27 (1.51)	0	0.2	4139.4	4168.3
		G/A	223	26.67 (1.68)	-1.65 (-6.70 - 3.41)				42.94 (1.55)	-1.25 (-5.51 - 3.01)
		A/A	67	26.68 (3.12)	-2.30 (-9.51 - 4.90)				39.24 (2.45)	-5.55 (-11.61 - 0.52)
	Dominant	G/G	171	28.53 (2.03)	0	0.46	4295.9	4320.7	44.27 (1.51)	0	0.28	4139.5	4164.3
		G/A-A/A	290	26.67 (1.47)	-1.80 (-6.59 - 3.00)				42.09 (1.32)	-2.24 (-6.28 - 1.81)
	Recessive	G/G-G/A	394	27.48 (1.29)	0	0.68	4296.2	4321	43.52 (1.09)	0	0.089	4137.7	4162.5
		A/A	67	26.68 (3.12)	-1.37 (-7.97 - 5.24)				39.24 (2.45)	-4.84 (-10.40 - 0.73)
	Log-additive	---	---	---	-1.27 (-4.67 - 2.14)	0.47	4295.9	4320.7	---	-2.41 (-5.28 - 0.46)	0.1	4137.9	4162.7
PLA2G7_rs1051931	Codominant	C/C	310	27.7 (1.47)	0	0.92	4298.2	4327.2	42.97 (1.17)	0	0.98	4142.6	4171.5
		T/C	139	26.68 (2.17)	-1.07 (-6.17 - 4.02)				42.94 (1.97)	0.09 (-4.21 - 4.40)
		T/T	12	26.65 (6.73)	0.17 (-14.51 - 14.85)				40.61 (7)	-1.35 (-13.74 - 11.05)
	Dominant	C/C	310	27.7 (1.47)	0	0.7	4296.3	4321.1	42.97 (1.17)	0	0.99	4140.6	4165.4
		T/C-T/T	151	26.67 (2.06)	-0.98 (-5.92 - 3.97)				42.75 (1.89)	-0.02 (-4.20 - 4.16)
	Recessive	C/C-T/C	449	27.38 (1.21)	0	0.95	4296.4	4321.2	42.96 (1.01)	0	0.83	4140.6	4165.4
		T/T	12	26.65 (6.73)	0.51 (-14.07 - 15.08)				40.61 (7)	-1.38 (-13.69 - 10.93)
	Log-additive	---	---	---	-0.72 (-5.11 - 3.67)	0.75	4296.3	4321.1	---	-0.14 (-3.85 - 3.56)	0.94	4140.6	4165.4
HMOX1_rs2071746	Codominant	A/A	131	27.28 (2.27)	0	0.87	4298.1	4327.1	44.01 (1.8)	0	0.85	4142.3	4171.2
		A/T	235	26.89 (1.67)	0.45 (-5.00 - 5.89)				42.59 (1.43)	-0.88 (-5.49 - 3.72)
		T/T	95	28.63 (2.63)	1.74 (-4.98 - 8.45)				42.1 (2.26)	-1.60 (-7.27 - 4.07)
	Dominant	A/A	131	27.28 (2.27)	0	0.76	4296.3	4321.1	44.01 (1.8)	0	0.62	4140.4	4165.2
		A/T-T/T	330	27.39 (1.41)	0.82 (-4.33 - 5.97)				42.45 (1.2)	-1.09 (-5.44 - 3.26)
	Recessive	A/A-A/T	366	27.03 (1.34)	0	0.62	4296.2	4321	43.1 (1.12)	0	0.68	4140.5	4165.3
		T/T	95	28.63 (2.63)	1.45 (-4.28 - 7.18)				42.1 (2.26)	-1.03 (-5.87 - 3.81)
	Log-additive	---	---	---	0.83 (-2.50 - 4.17)	0.62	4296.2	4321	---	-0.81 (-3.62 - 2.01)	0.57	4140.3	4165.1
PTGS1_rs10306114	Codominant	A/A	408	27.62 (1.27)	0	0.15	4294.5	4323.4	43.21 (1.06)	0	0.61	4141.6	4170.6
		A/G	52	24.54 (3.46)	-3.47 (-10.78 - 3.84)				40.35 (3.04)	-3.00 (-9.19 - 3.19)
		G/G	1	70.07 (0)	43.55 (-6.19 - 93.29)				49.01 (0)	5.97 (-36.18 - 48.11)
	Dominant	A/A	408	27.62 (1.27)	0	0.48	4295.9	4320.7	43.21 (1.06)	0	0.37	4139.8	4164.6
		A/G-G/G	53	25.4 (3.5)	-2.59 (-9.86 - 4.67)				40.51 (2.99)	-2.83 (-8.96 - 3.30)
	Recessive	A/A-A/G	460	27.27 (1.19)	0	0.084	4293.4	4318.2	42.88 (1)	0	0.77	4140.5	4165.3
		G/G	1	70.07 (0)	43.97 (-5.76 - 93.70)				49.01 (0)	6.33 (-35.80 - 48.46)
	Log-additive	---	---	---	-1.57 (-8.63 - 5.50)	0.66	4296.2	4321	---	-2.55 (-8.51 - 3.42)	0.4	4139.9	4164.7
PTGS1_rs1330344	Codominant	T/T	267	25.87 (1.55)	0	0.08	4293.3	4322.2	42.33 (1.31)	0	0.84	4142.3	4171.2
		C/T	169	28.38 (1.98)	2.14 (-2.73 - 7.02)				43.82 (1.66)	1.22 (-2.92 - 5.36)
		C/C	25	36.44 (5.33)	11.70 (1.30 - 22.09)				42.67 (4.78)	0.89 (-7.93 - 9.72)
	Dominant	T/T	267	25.87 (1.55)	0	0.16	4294.4	4319.2	42.33 (1.31)	0	0.56	4140.3	4165.1
		C/T-C/C	194	29.42 (1.86)	3.37 (-1.33 - 8.06)				43.67 (1.56)	1.18 (-2.79 - 5.15)
	Recessive	T/T-C/T	436	26.84 (1.22)	0	0.038	4292	4316.8	42.91 (1.02)	0	0.92	4140.6	4165.4
		C/C	25	36.44 (5.33)	10.87 (0.65 - 21.08)				42.67 (4.78)	0.42 (-8.25 - 9.09)
	Log-additive	---	---	---	3.85 (-0.02 - 7.72)	0.052	4292.6	4317.4	---	0.86 (-2.41 - 4.14)	0.61	4140.4	4165.2
PTGS2_rs20417	Codominant	G/G	316	27.5 (1.47)	0	0.98	4298.4	4327.3	43.78 (1.2)	0	0.39	4140.7	4169.6
		G/C	129	27.02 (2.14)	-0.47 (-5.68 - 4.75)				40.81 (1.89)	-3.10 (-7.49 - 1.29)
		C/C	16	27.36 (6.96)	0.66 (-12.11 - 13.43)				42.18 (6.67)	-0.92 (-11.69 - 9.84)
	Dominant	G/G	316	27.5 (1.47)	0	0.89	4296.4	4321.2	43.78 (1.2)	0	0.18	4138.9	4163.7
		G/C-C/C	145	27.06 (2.05)	-0.34 (-5.33 - 4.65)				40.96 (1.83)	-2.86 (-7.07 - 1.35)
	Recessive	G/G-G/C	445	27.36 (1.21)	0	0.9	4296.4	4321.2	42.92 (1.01)	0	0.99	4140.6	4165.4
		C/C	16	27.36 (6.96)	0.79 (-11.87 - 13.46)				42.18 (6.67)	-0.04 (-10.74 - 10.66)
	Log-additive	---	---	---	-0.16 (-4.41 - 4.10)	0.94	4296.4	4321.2	---	-2.08 (-5.67 - 1.51)	0.26	4139.3	4164.1
PTGS2_rs689466	Codominant	T/T	339	27.52 (1.4)	0	0.93	4298.3	4327.2	42.97 (1.17)	0	0.55	4141.4	4170.3
		T/C	112	27.39 (2.42)	-0.32 (-5.75 - 5.12)				43.45 (2.04)	0.26 (-4.32 - 4.85)
		C/C	10	21.63 (7.75)	-3.08 (-19.13 - 12.96)				34.03 (7.15)	-7.47 (-21.01 - 6.06)
	Dominant	T/T	339	27.52 (1.4)	0	0.84	4296.4	4321.2	42.97 (1.17)	0	0.87	4140.6	4165.4
		T/C-C/C	122	26.92 (2.31)	-0.54 (-5.80 - 4.71)				42.68 (1.97)	-0.37 (-4.82 - 4.07)
	Recessive	T/T-T/C	451	27.49 (1.21)	0	0.71	4296.3	4321.1	43.09 (1.01)	0	0.27	4139.4	4164.2
		C/C	10	21.63 (7.75)	-3.01 (-18.98 - 12.97)				34.03 (7.15)	-7.54 (-21.01 - 5.94)
	Log-additive	---	---	---	-0.68 (-5.34 - 3.98)	0.77	4296.3	4321.1	---	-0.94 (-4.87 - 3.00)	0.64	4140.4	4165.2
ADRA2A_rs4311994	Codominant	C/C	362	27.51 (1.34)	0	0.1	4293.8	4322.7	43 (1.12)	0	0.87	4142.4	4171.3
		C/T	92	25.38 (2.69)	-1.97 (-7.78 - 3.83)				42.21 (2.25)	-0.53 (-5.45 - 4.40)
		T/T	7	45.66 (11.96)	19.36 (0.31 - 38.41)				46.49 (11.21)	3.87 (-12.29 - 20.03)
	Dominant	C/C	362	27.51 (1.34)	0	0.88	4296.4	4321.2	43 (1.12)	0	0.93	4140.6	4165.4
		C/T-T/T	99	26.82 (2.67)	-0.43 (-6.08 - 5.22)				42.51 (2.22)	-0.21 (-4.98 - 4.56)
	Recessive	C/C-C/T	454	27.08 (1.2)	0	0.043	4292.3	4317.1	42.84 (1)	0	0.63	4140.4	4165.2
		T/T	7	45.66 (11.96)	19.70 (0.69 - 38.71)				46.49 (11.21)	3.96 (-12.16 - 20.08)
	Log-additive	---	---	---	1.05 (-4.04 - 6.14)	0.69	4296.2	4321	---	0.11 (-4.19 - 4.41)	0.96	4140.6	4165.4
9p21.3_rs10120688	Codominant	G/G	133	28.58 (2.22)	0	0.71	4297.7	4326.7	45.24 (1.81)	0	0.41	4140.8	4169.8
		G/A	246	27.48 (1.66)	-0.24 (-5.64 - 5.16)				41.67 (1.38)	-3.10 (-7.65 - 1.45)
		A/A	82	25.02 (2.69)	-2.68 (-9.68 - 4.32)				42.77 (2.41)	-2.06 (-7.96 - 3.85)
	Dominant	G/G	133	28.58 (2.22)	0	0.74	4296.3	4321.1	45.24 (1.81)	0	0.2	4139	4163.8
		G/A-A/A	328	26.87 (1.42)	-0.86 (-6.01 - 4.29)				41.94 (1.2)	-2.83 (-7.17 - 1.51)
	Recessive	G/G-G/A	379	27.87 (1.33)	0	0.41	4295.7	4320.5	42.92 (1.1)	0	0.98	4140.6	4165.4
		A/A	82	25.02 (2.69)	-2.53 (-8.59 - 3.53)				42.77 (2.41)	-0.06 (-5.18 - 5.07)
	Log-additive	---	---	---	-1.20 (-4.65 - 2.24)	0.49	4295.9	4320.7	---	-1.29 (-4.20 - 1.62)	0.39	4139.9	4164.7
ABCB1_rs1045642	Codominant	T/T	125	27.11 (2.32)	0	0.99	4298.4	4327.3	43.82 (1.98)	0	0.74	4142	4170.9
		C/T	226	27.24 (1.72)	-0.32 (-5.89 - 5.25)				42.51 (1.41)	-1.71 (-6.41 - 2.99)
		C/C	110	27.89 (2.41)	-0.21 (-6.74 - 6.32)				42.64 (2.07)	-1.87 (-7.38 - 3.65)
	Dominant	T/T	125	27.11 (2.32)	0	0.92	4296.4	4321.2	43.82 (1.98)	0	0.43	4140	4164.8
		C/T-C/C	336	27.45 (1.4)	-0.28 (-5.51 - 4.95)				42.55 (1.16)	-1.76 (-6.18 - 2.65)
	Recessive	T/T-C/T	351	27.2 (1.38)	0	1	4296.4	4321.2	42.97 (1.15)	0	0.75	4140.5	4165.3
		C/C	110	27.89 (2.41)	-0.00 (-5.45 - 5.44)				42.64 (2.07)	-0.76 (-5.36 - 3.84)
	Log-additive	---	---	---	-0.11 (-3.37 - 3.15)	0.95	4296.4	4321.2	---	-0.96 (-3.71 - 1.79)	0.5	4140.2	4165
PEAR1_rs12041331	Codominant	G/G	381	26.71 (1.31)	0	0.49	4297	4325.9	43.07 (1.1)	0	0.058	4136.9	4165.8
		G/A	76	30.42 (2.99)	3.65 (-2.59 - 9.90)				43.33 (2.45)	0.16 (-5.09 - 5.42)
		A/A	4	30.96 (12.09)	4.83 (-20.21 - 29.88)				17.99 (7.48)	-25.61 (-46.66 - -4.56)
	Dominant	G/G	381	26.71 (1.31)	0	0.23	4295	4319.8	43.07 (1.1)	0	0.67	4140.5	4165.3
		G/A-A/A	80	30.45 (2.89)	3.71 (-2.40 - 9.82)				42.06 (2.43)	-1.11 (-6.28 - 4.06)
	Recessive	G/G-G/A	457	27.33 (1.2)	0	0.74	4296.3	4321.1	43.11 (1)	0	0.017	4134.9	4159.7
		A/A	4	30.96 (12.09)	4.20 (-20.83 - 29.23)				17.99 (7.48)	-25.64 (-46.64 - -4.63)
	Log-additive	---	---	---	3.42 (-2.26 - 9.10)	0.24	4295	4319.8	---	-2.28 (-7.08 - 2.52)	0.35	4139.8	4164.6
